# Supplementary material for: Mechanistic Modelling of Slow and Fast NHEJ DNA Repair Pathways Following Radiation for G0/G1 Normal Tissue Cells
Source: Cancers (Basel). 2021 May 3;13(9):2202. doi: 10.3390/cancers13092202 (PMC8124137; doi:10.3390/cancers13092202)
Supplement: Supplementary file 1 [file cancers-13-02202-s001.zip]

Archive with 1 entries (1 files):
- cancers-1190122-supplementary.pdf
